# Supplementary material for: Electrophysical Properties of the Three-Component Multiferroic Ceramic Composites
Source: Materials (Basel). 2023 Dec 22;17(1):49. doi: 10.3390/ma17010049 (PMC10779473; doi:10.3390/ma17010049)
Supplement: Supplementary file 1 [file materials-17-00049-s001.zip]

Archive with 1 entries (1 files):
- materials-2759957-supplementary.pdf
